# Supplementary material for: Virome composition in marine fish revealed by meta-transcriptomics
Source: Virus Evol. 2021 Feb 4;7(1):veab005. doi: 10.1093/ve/veab005 (PMC7887440; doi:10.1093/ve/veab005)
Supplement: veab005_Supplementary_Data [file veab005_supplementary_data.zip]

Archive with 7 entries (7 files):
- Geoghegan.SI Table 1.docx
- Geoghegan.SI Table 2.docx
- Geoghegan.SI Table 3.xlsx
- Geoghegan.SupplementaryFigure1.pdf
- Geoghegan.SupplementaryFigure2.pdf
- Geoghegan.SupplementaryFigure3.pdf
- Geoghegan.SupplementaryFigure4.pdf
